# Supplementary material for: Miktoarm Star Copolymers Prepared by Transformation from Enhanced Spin Capturing Polymerization to Nitroxide-Mediated Polymerization (ESCP-Ŧ-NMP) toward Nanomaterials
Source: Nanomaterials (Basel). 2021 Sep 14;11(9):2392. doi: 10.3390/nano11092392 (PMC8467092; doi:10.3390/nano11092392)
Supplement: Supplementary file 1 [file nanomaterials-11-02392-s001.zip]

Archive with 1 entries (1 files):
- nanomaterials-1355637-supplementary.pdf
